# Supplementary material for: Dialectics for Artificial Intelligence
Source: Entropy (Basel). 2026 May 29;28(6):611. doi: 10.3390/e28060611 (PMC13298821; doi:10.3390/e28060611)
Supplement: Supplementary file 1 [file entropy-28-00611-s001.zip]

Archive with 1 entries (1 files):
- entropy-4259010-supplementary.pdf
